# Supplementary material for: Abrogating mitochondrial ROS in neurons or astrocytes reveals cell-specific impact on mouse behaviour
Source: Redox Biol. 2021 Mar 3;41:101917. doi: 10.1016/j.redox.2021.101917 (PMC7972977; doi:10.1016/j.redox.2021.101917)
Supplement: Multimedia component 1 [file mmc1.xlsx]

## Sheet: Figure1
Figure 1E
mROS neuron vs non-neuron
	mROS adult neuron vs non-neuron
	Control neuron	Control non-neuron
	0.00823045	2.3786
	0.0246914	2.54321
	-0.0329218	2.32922
Mean	-4.85723e-17	2.41701
s.e.m	0.0171331	0.0646904
Student’s t-test	3.50805e-06
Figure 1F
mROS by MitoSOX in adult neuronal cells immunomagnetic isolated			MMP by MitoProbe™ DiIC 1 (5) in adult neuronal cells immunomagnetic isolated
	mROS in adult neurons				MMP in adult neurons
	CaMKIIa-Control	CaMKIIa-mCAT			CaMKIIa-Control	CaMKIIa-mCAT
	100.823	89.7119			104.521	115.093
	102.469	90.9465			95.9441	104.521
	96.7078	93.4156			99.5346	104.721
Mean	100	91.358		Mean	100	108.112
s.e.m	1.71331	1.08879		s.e.m	2.48692	3.49117
Student’s t-test	0.0130833			Student’s t-test	0.13138
Figure 1G
mROS by MitoSOX in neuron GFP+ infected with AAV			MMP by MitoProbe™ DiIC 1 (5) in neuron GFP+ infected with AAV
	mROS in adult GFP neurons				MMP in adult GFP neurons
	CaMKIIa-Control	CaMKIIa-mCAT			CaMKIIa-Control	CaMKIIa-mCAT
	110.682	87.1023			116.951	117.067
	96.4773	64.2614			93.4445	88.1497
	92.8409	72.4432			89.6043	104.034
Mean	100	74.6023		Mean	100	103.084
s.e.m	5.44309	6.68139		s.e.m	8.54775	8.36135
Student’s t-test	0.0420911			Student’s t-test	0.809209

## Sheet: Figure2
Figure 2A
Open field test
	Distance			Number of rearing			Distance by area							Border/centre
	CaMKIIa-Control	CaMKIIa-mCAT		CaMKIIa-Control	CaMKIIa-mCAT		CaMKIIa-Control	CaMKIIa-mCAT	CaMKIIa-Control	CaMKIIa-mCAT	CaMKIIa-Control	CaMKIIa-mCAT		CaMKIIa-Control	CaMKIIa-mCAT
	23.599	26.631		95	92		86.41	79.51	5.61	7.99	7.97	12.5		15.39	9.95
	23.701	28.286		84	129		83.16	73.47	5.95	13.53	10.89	13		13.98	5.43
	25.356	28.833		33	171		77.85	79.07	11.98	10.37	10.18	10.56		6.5	7.62
	26.766	30.97		162	167		87.37	76.02	4.4	10.11	8.23	13.88		19.87	7.52
	27.138	32.665		138	169		75.81	73.55	9.04	11.06	15.16	15.39		8.39	6.65
	28.728	35.295		114	128		76.66	81.56	7.67	8.15	15.66	10.29		10	10.01
	32.261	32.077		40	202		85.83	79.29	5.34	9.52	8.82	11.19		16.07	8.33
	33.03	35.824		141	151		82.71	87.52	5.94	4.52	11.35	7.96		13.93	19.35
	26.724	30.619		139	138		80.43	81.27	7.39	7.16	12.18	11.57		10.89	11.35
	30.738	25.161		150	155		83.93	78.65	8.36	9.36	7.71	11.99		10.03	8.4
	29.824	22.249		156	128		81.27	64.22	7.76	15.52	10.97	20.26		10.48	4.14
	26.135	34.923		142	237		87.86	83.87	4.14	8.3	8	7.83		21.22	10.11
	27.655	25.518		135	113		82.45	80.4	6.45	6.06	11.1	13.54		12.78	13.27
Mean	27.8196	29.927	Mean	117.615	152.308	Mean	82.4415	78.3385	6.92538	9.35769	10.6323	12.3046	Mean	13.0408	9.39462
s.e.m	0.827104	1.18239	s.e.m	11.7798	10.6237	s.e.m	1.09658	1.58593	0.58875	0.814346	0.720151	0.895926	s.e.m	1.19797	1.07058
Student’s t-test	0.157133		Student’s t-test	0.0387203		Student’s t-test	0.0438045		0.0234327		0.158669		Student’s t-test	0.0325118
Figure 2B
Novel object recognition test
	Entries					Exploration time					Discrimination index
	Cube CaMKIIa-Control	Cube CaMKIIa-mCAT	Sphere CaMKIIa-Control	Sphere CaMKIIa-mCAT		Cube CaMKIIa-Control	Cube CaMKIIa-mCAT	Sphere CaMKIIa-Control	Sphere CaMKIIa-mCAT		CaMKIIa-Control	CaMKIIa-mCAT
	4	4	3	5		2.9	2.9	1.5	2.7		-0.318	-0.036
	5	4	3	4		2.2	3.1	1.6	2.9		-0.158	-0.033
	4	4	5	3		3.3	2.4	4.1	2.4		0.108	0
	6	3	7	5		3.6	1.9	5.3	2.5		0.191	0.136
	2	3	3	6		1.2	1.1	1.8	3.1		0.2	0.476
	1	3	3	5		0.7	0.8	2.3	3.8		0.533	0.652
	3	4	3	3		2.7	4.1	2.7	2.1		0	-0.323
	4	1	4	4		3.6	0.3	2.7	2.8		-0.143	0.806
	4	5	7	4		1.8	2.7	3	2.2		0.25	-0.102
	1	4	4	5		0.5	3.1	1.6	3.4		0.524	0.046
	4	1	3	2		4.6	0.6	2.4	0.7		-0.314	0.077
Mean	3.45455	3.27273	4.09091	4.18182	Mean	2.46364	2.09091	2.63636	2.6	Mean	0.0793636	0.154455
s.e.m	0.474124	0.383546	0.475864	0.352089	s.e.m	0.395031	0.37306	0.352723	0.243833	s.e.m	0.0897045	0.103685
Student’s t-test	0.76867		0.879485		Student’s t-test	0.500597		0.933261		Student’s t-test	0.589962
Figure 2C
Rotarod test
	Latency to fall
	CaMKIIa-Control	CaMKIIa-mCAT
	249	218
	300	300
	192	300
	243	300
	263	192
	267	300
	230	300
	153	300
	300	210
	300	189
	274	300
	171	300
		194
Mean	245.167	261.769
s.e.m	14.4908	14.1068
Student’s t-test	0.420349
Figure 2E
Rotarod wt mice 3-NP neurodegeneration model
	Day0	Day1	Day2	Day3
PBS	300	276	300	300
	300	300	300	300
	300	300	300	300
	251	276	197	285
	300	300	300	300
	300	300	300	300
Mean	291.833	292	282.833	297.5
s.e.m	8.16667	5.05964	17.1667	2.5
3NP	300	237	300	224
	300	265	206	76
	300	284	185	122
	300	208	284	166
	300	194	154	75
	300	263	180	108
Mean	300	241.833	218.167	128.5
s.e.m	0	14.3977	24.3946	23.5284
Student’s t-test	0.340893	0.00818768	0.0553671	3.13219e-05
Figure 2F
mROS by MitoSOX in brain cells of mice injected with 3-NP					MMP by MitoProbe™ DiIC 1 (5) in brain cells of mice injected with 3-NP
	mROS in wild type mice treated with different dosis of 3-NP and damage progression					MMP in wild type mice treated with different dosis of 3-NP and damage progression
	PBS	3-NP Day1 (3 injections)	3-NP Day3 (7 injections)			PBS	3-NP Day1 (3 injections)	3-NP Day3 (7 injections)
	0.997999	1.10268	1.25052			1.0106	0.99243	0.976533
	0.996848	1.13327	1.24947			0.998107	1.00151	1.01628
	1.00515	1.14308	1.25958			0.991294	1.01741	0.990159
Mean	1	1.12634	1.25319		Mean	1	1.00379	0.994322
s.e.m	0.00259763	0.012164	0.00320789		s.e.m	0.00565223	0.00730027	0.01166
Student’s t-test		0.000529004	0.000544181		Student’s t-test		0.702841	0.529363
Figure 2G
mROS by MitoB ratiometric probe in brain samples of mice injected with 3-NP
	mROS mitoP/mitoB CK mice 3-NP/PBS			mROS mitoP/mitoB GFAP mice 3-NP/PBS
	CaMKIIa-Control	CaMKIIa-mCAT		GFAP-Control	GFAP-mCAT
	0.8865	1.0349		1.4899	1.0462
	1.2215	0.6785		1.2868	1.3257
	1.1883	1.1019		1.3983	1.2619
	1.4488	1.104			1.2855
	1.7969	1.1678
	1.5338	1.0258
Mean	1.34597	1.01882	Mean	1.39167	1.22982
s.e.m	0.129184	0.0712923	s.e.m	0.0587237	0.062609
Student’s t-test	0.0509351		Student’s t-test	0.128301
Figure 2H
Apoptosis at day1 in CaMKIIa and GFAP mice fold 3-NP/PBS
Flow cytometry measurement combination AnnV+ / 7AAD-	Apoptosis CK mice 3-NP/PBS			Apoptosis GFAP mice 3-NP/PBS
	CaMKIIa-Control	CaMKIIa-mCAT		GFAP-Control	GFAP-mCAT
	1.34907	0.844756		1.17056	1.59538
	1.19214	1.14628		1.1274	1.18024
	1.43189	0.90373		1.33512	0.755967
Mean	1.32437	0.964921	Mean	1.21103	1.1772
s.e.m	0.070303	0.0922623	s.e.m	0.0632857	0.242324
Student’s t-test	0.0362636		Student’s t-test	0.899074
Figure 2I
Rotarod at day1 of treatment in CaMKIIa and GFAP mice fold 3-NP/PBS
	Day1			Day1
	CaMKIIa-Control	CaMKIIa-mCAT		GFAP-Control	GFAP-mCAT
	0.503212	0.857143		0.379518	0.534588
	0.688794	1.0582		0.563527	1.12941
	0.606709	1.0582		0.724535	0.542118
	0.799429	1.0582		0.337349	0.783059
	0.92434	0.945326		0.55586	0.707765
	0.960029	0.761905		0.862541	0.617412
	0.917202	0.899471		1.07338	0.941176
Mean	0.771388	0.94835		0.897043	1.12941
s.e.m	0.0667059	0.0440996		0.728368
Student’s t-test	0.0470279		Mean	0.680236	0.798118
			s.e.m	0.0813239	0.0861898
			Student’s t-test	0.335643
